# Supplementary material for: Gender Differences in Psychosocial Outcomes and Coping Strategies of Patients with Colorectal Cancer: A Systematic Review
Source: Healthcare (Basel). 2023 Sep 20;11(18):2591. doi: 10.3390/healthcare11182591 (PMC10530630; doi:10.3390/healthcare11182591)
Supplement: Supplementary file 1 [file healthcare-11-02591-s001.zip]

Archive with 1 entries (1 files):
- healthcare-2605018-supplementary.pdf
